# Supplementary material for: In vitro analysis of RQC activities provides insights into the mechanism and function of CAT tailing
Source: eLife. 2017 Jul 18;6:e27949. doi: 10.7554/eLife.27949 (PMC5562442; doi:10.7554/eLife.27949)
Supplement: Supplementary file 2. — DOI: http://dx.doi.org/10.7554/eLife.27949.014 [file elife-27949-supp2.xlsx]

## Sheet: Sheet1
Supplementary file 2. DNA sequences of the constructs used in this study.
Note: T7 promoter is underlined, 5'- and 3'-UTRs (if any) are in bold, and TEV cleavage site (TCS) is in lower case.
mRNA	Sequence 5′ - 3′	Length (bp)
Full-length 3xHA-NL (without lysines):	TAATACGACTCACTATAGGGAGACCCAAGCTAGCTAGCGTTTAAACTTAAGCTAGGTACCGAGACCATGGCCGTTTACCCATACGATGTTCCTGACTATGCGGGCTATCCCTATGACGTCCCGGACTATGCAGGCTCCTATCCATATGACGTTCCAGATTACGCTGGATCTGGCGTCTTCACACTCGAAGATTTCGTTGGGGACTGGCGACAGACAGCCGGCTACAACCTGGACCAAGTCCTTGAACAGGGAGGTGTGTCCAGTTTGTTTCAGAATCTCGGGGTGTCCGTAACTCCGATCCAAAGGATTGTCCTGAGCGGTGAAAATGGGCTGCGGATCGACATCCATGTCATCATCCCGTATGAAGGTCTGAGCGGCGACCAAATGGGCCAGATCGAA…	743
Truncated 3xHA-NL (without lysines):	TAATACGACTCACTATAGGGAGACCCAAGCTAGCTAGCGTTTAAACTTAAGCTAGGTACCGAGACCATGGCCGTTTACCCATACGATGTTCCTGACTATGCGGGCTATCCCTATGACGTCCCGGACTATGCAGGCTCCTATCCATATGACGTTCCAGATTACGCTGGATCTGGCGTCTTCACACTCGAAGATTTCGTTGGGGACTGGCGACAGACAGCCGGCTACAACCTGGACCAAGTCCTTGAACAGGGAGGTGTGTCCAGTTTGTTTCAGAATCTCGGGGTGTCCGTAACTCCGATCCAAAGGATTGTCCTGAGCGGTGAAAATGGGCTGCGGATCGACATCCATGTCATCATCCCGTATGAAGGTCTGAGCGGCGACCAAATGGGCCAGATCGAA…	687
Truncated 3xHA-NL (with lysines):	TAATACGACTCACTATAGGGAGACCCAAGCTAGCTAGCGTTTAAACTTAAGCTAGGTACCGAGACCATGGCCGTTTACCCATACGATGTTCCTGACTATGCGGGCTATCCCTATGACGTCCCGGACTATGCAGGCTCCTATCCATATGACGTTCCAGATTACGCTGGATCTGGCGTCTTCACACTCGAAGATTTCGTTGGGGACTGGCGACAGACAGCCGGCTACAACCTGGACCAAGTCCTTGAACAGGGAGGTGTGTCCAGTTTGTTTCAGAATCTCGGGGTGTCCGTAACTCCGATCCAAAGGATTGTCCTGAGCGGTGAAAATGGGCTGAAGATCGACATCCATGTCATCATCCCGTATGAAGGTCTGAGCGGCGACCAAATGGGCCAGATCGAA…	687
Truncated 3xHA-NL-TCS (without lysines):	TAATACGACTCACTATAGGGAGACCCAAGCTAGCTAGCGTTTAAACTTAAGCTAGGTACCGAGACCATGGCCGTTTACCCATACGATGTTCCTGACTATGCGGGCTATCCCTATGACGTCCCGGACTATGCAGGCTCCTATCCATATGACGTTCCAGATTACGCTGGATCTGGCGTCTTCACACTCGAAGATTTCGTTGGGGACTGGCGACAGACAGCCGGCTACAACCTGGACCAAGTCCTTGAACAGGGAGGTGTGTCCAGTTTGTTTCAGAATCTCGGGGTGTCCGTAACTCCGATCCAAAGGATTGTCCTGAGCGGTGAAAATGGGCTGCGGATCGACATCCATGTCATCATCCCGTATGAAGGTCTGAGCGGCGACCAAATGGGCCAGATCGAA…	726
Truncated 3xHA-NL-TCS (with lysines):	TAATACGACTCACTATAGGGAGACCCAAGCTAGCTAGCGTTTAAACTTAAGCTAGGTACCGAGACCATGGCCGTTTACCCATACGATGTTCCTGACTATGCGGGCTATCCCTATGACGTCCCGGACTATGCAGGCTCCTATCCATATGACGTTCCAGATTACGCTGGATCTGGCGTCTTCACACTCGAAGATTTCGTTGGGGACTGGCGACAGACAGCCGGCTACAACCTGGACCAAGTCCTTGAACAGGGAGGTGTGTCCAGTTTGTTTCAGAATCTCGGGGTGTCCGTAACTCCGATCCAAAGGATTGTCCTGAGCGGTGAAAATGGGCTGAAGATCGACATCCATGTCATCATCCCGTATGAAGGTCTGAGCGGCGACCAAATGGGCCAGATCGAA…	726
Truncated 3xHA-10xHis-NL (without lysines):	TAATACGACTCACTATAGGGAGACCCAAGCTAGCTAGCGTTTAAACTTAAGCTAGGTACCGAGACCATGGCCGTTTACCCATACGATGTTCCTGACTATGCGGGCTATCCCTATGACGTCCCGGACTATGCAGGCTCCTATCCATATGACGTTCCAGATTACGCTGGATCTGGCCATCACCATCATCACCATCACCATCATCACGGATCTGGCGTCTTCACACTCGAAGATTTCGTTGGGGACTGGCGACAGACAGCCGGCTACAACCTGGACCAAGTCCTTGAACAGGGAGGTGTGTCCAGTTTGTTTCAGAATCTCGGGGTGTCCGTAACTCCGATCCAAAGGATTGTCCTGAGCGGTGAAAATGGGCTGCGGATCGACATCCATGTCATCATCCCG…	726
Truncated 3xHA-10xHis-NL (with lysines):	TAATACGACTCACTATAGGGAGACCCAAGCTAGCTAGCGTTTAAACTTAAGCTAGGTACCGAGACCATGGCCGTTTACCCATACGATGTTCCTGACTATGCGGGCTATCCCTATGACGTCCCGGACTATGCAGGCTCCTATCCATATGACGTTCCAGATTACGCTGGATCTGGCcatCACCATCATCACCATCACCATCATCACGGATCTGGCGTCTTCACACTCGAAGATTTCGTTGGGGACTGGCGACAGACAGCCGGCTACAACCTGGACCAAGTCCTTGAACAGGGAGGTGTGTCCAGTTTGTTTCAGAATCTCGGGGTGTCCGTAACTCCGATCCAAAGGATTGTCCTGAGCGGTGAAAATGGGCTGAAGATCGACATCCATGTCATCATCCCG…	726
